# Supplementary material for: Isolation and Molecular Characterization of a Novel Lytic Bacteriophage That Inactivates MDR Klebsiella pneumoniae Strains
Source: Pharmaceutics. 2022 Jul 6;14(7):1421. doi: 10.3390/pharmaceutics14071421 (PMC9324672; doi:10.3390/pharmaceutics14071421)
Supplement: Supplementary file 1 [file pharmaceutics-14-01421-s001.zip]

Archive with 4 entries (4 files):
- pharmaceutics-1781589-supplementary/Table S1_Antibiotics susceptibility of Klebsiella pneumoniae strains.pdf
- pharmaceutics-1781589-supplementary/Table S2_Data for the molar extinction coefficient.pdf
- pharmaceutics-1781589-supplementary/Table S3_Kpn31 genome annotation.xlsx
- pharmaceutics-1781589-supplementary/Table S4_Core protein clusters.xlsx
