# Supplementary material for: Isolation and Molecular Characterization of a Novel Lytic Bacteriophage That Inactivates MDR Klebsiella pneumoniae Strains
Source: Pharmaceutics. 2022 Jul 6;14(7):1421. doi: 10.3390/pharmaceutics14071421 (PMC9324672; doi:10.3390/pharmaceutics14071421)
Supplement: Supplementary file 1 [file pharmaceutics-14-01421-s001.zip › pharmaceutics-1781589-supplementary/Table S3_Kpn31 genome annotation.xlsx]

## Sheet: Table S3
Table S3: Annotation of phage Kpn31 genome.
Internal gene ID	CDS ID	Start	End	Frame	Target Name	Consensus Functional Description	E-value (HMM)	Prediction likelihood (%)	DeepCapTail Predicted Functional Description	Size (aa)	Predicted MW (Da)	Predicted aminoacid sequence
k141_8502_gene_1	kpn31_CDS_1	3	317	+	phrog_1745	DNA transfer protein	6.2e-52			104	11073.3	CDFAAIFLTTDESMKIAGIECGSHGHNGINGARGNPKAFRKLGKMNTGHTHTPSIYGGVYTAGVAGSLDMGYNIGASSWSQTHLITYENGQRTLIDFKDGVFFA
k141_8502_gene_2	kpn31_CDS_2	382	834	+	VOG24461	REFSEQ hypothetical protein	4.5e-102	0.999852	Putative Tail Protein	150	16401.5	MKLTFIYNNRKSFTASNVVENSLVISRDSEGRPHVSYQKVNTVDGDTVLKALAAILPRPADFKESGIVSQLVAADSILYEADICEIVEIDAAAAGLMFIVVSENDYDDTYLLGDVMDYSSSEYTPPLAILPVMATRIKPAELADALTLFF
k141_8502_gene_3	kpn31_CDS_3	908	1624	+	VOG01343	sp|Q38167|DMP_BPT5 5'-deoxynucleotidase	6.5e-99			238	27032.5	MAFNKLAIKAIKLWDLDGTVINSFARVFPCMDDKGNLDLNMYREKACVHDAIMTDTLLPLVEYMRASLNDPTVLNIIVTARYMSKSDYYFLRKQRIRAGRGGNIQILSRDVLHRYIGDADYKEVYYSKDGIYKTHYFEMLKAEYPNATITMIDDNRGVLAAAAAAGLQTMDATAINDILSIGVRLAGESFIDEALDDDNDYQYLCERLAHCWEGMTEEERSDYGIKPQQFIQSLAIAS
k141_8502_gene_4	kpn31_CDS_4	1781	1689	-		Hypothetical Protein		1	Putative Tail Protein	26	3221.63	LPYHPPTLAHLHVLENWRKGREYKEH
k141_8502_gene_5	kpn31_CDS_5	2224	1769	-		Hypothetical Protein		1	Putative Capsid Protein	149	17363.2	LKGTSRVKTATAAVAVRTSRVIPAIRGNCRSCSYDCCCRPVISPRTSRVRRTSRNFSRTSRVPPILFASRYLRCHWRDVVWVARVIPKIVHDSLVFRDRYLTFRPSLKDLLMQTFVAKICRYYRVLVMCSHTKPNCCQEKECCENYNSH
k141_8502_gene_6	kpn31_CDS_6	2452	2228	-		Hypothetical Protein		1	Putative Tail Protein	68	8153.31	LHHTLSNVDFVCFFRFAFRQVLCLMQQTGLIVIRLLQHPVSAFPFDYLTLLYGDDKYDENKCSYNYFH
k141_8502_gene_7	kpn31_CDS_7	2566	4542	+	phrog_4815	receptor binding tail protein	3e-256	1	Putative Tail Protein	658	73268.5	MGFYAGRIGDKKVLSLTSGNNKDVNNHTNPGWDTIFHSDMPHVVVLETHERDLWDGGDWYRCTRMPDRIIQVLSADYDRVVLTEVEFEDGTRRFIYGTSLGVGAKAYNAYFSNTVGSQVSAGTMASMKTNVCASADLHMDISFYFEETPGTINEKLRDGTGCMYTWGVNSEWGDRGPGPPVGAPIPPNFQTIIKAGWVLYRGAFSGNIAGSVSPPNRPLTIGVDAMRHPWMRTTGVNSICLRGETLNRNMYGHMGPRYGQSSNPVGGPYAHNIQTESYQEIQYKAGFFRGPPNNFMGWENTDNNNAGSGWGNNAIYRDNNFRVPKRVRWYITNMKYNGQGFYAENVFGSRNQEIKISPREFIVNGINLMNTGWKFINQNDINYSPGNRPDIRVIATNVA…
k141_8502_gene_8	kpn31_CDS_8	4553	5026	+	phrog_3802	terminase small subunit	3.1e-74	0.954912	Putative Capsid Protein	157	17687.4	MSNDLIVPDAMSPEGMLVIEAYLESGSDVAKAALAVGMEEPKFREIMRKPEVKAYLTDIFMESGFRNRDKFFGILDTVLTMKMEELDETGMGSEMDIMDILKLMHKMKMDEMKMQIEYEKVKQAKAPVHQTNTQINLAGGHDSNYTDLLSRIVGAGK
k141_8502_gene_9	kpn31_CDS_9	5026	6342	+	phrog_2	terminase large subunit	1.2e-52			438	49510.2	MEISRSYINTTDVVDFGVDKRFFKFPVSGLLATEGITPNGPQCAIINALEDPRHRFITACVSRRVGKSFIAYTLGFLKLLEPNVKVLVVAPNYSLANIGWAQIKGLIKKYGLQTERENAKDKEIELANGSLFKLASAAQADSAVGRSYDFIIFDEAAISDVGGDAFDIQLRPTLDKPNSKALFISTPRGGNWFKRFYEQGFREDLPQWVSIHGTYRDNPRVSLADIEEARKTVSKNYFKQEYEADFSVFEGQIYDTFSVSEHVQDLAGMGHFFAADHEFETILGIDVGYRDPTAVLTIKYHYDQDVYYILEEYQQAEKTTAQHAMYIQHCIDRYNVDRIFVDSAAAQFRQDLAYEHEISSAPAKKSVLDGLACLAALFQQGKIIVDASCTALIHALQNY…
k141_8502_gene_10	kpn31_CDS_10	6471	7016	+	VOG01738	sp|Q6QGD4|ENDON_BPT5 Nicking endonuclease	5e-75			181	21241.1	MRGIFNCCTRSSIFPTKRRNTLASNVKYKRDAISIMRDGIKAQYKRGNRCAICDSQENLELHHYSTVALLVKNFAKEFQLDFTDSEVVLSNRDKFYKHYWHELVEDTVTLCVFHHQTLHKVYTKEPPLFSANKQKIWVEKQRERCMNPEAPRTSNTGERSGFAKWLPTDVKTEKSGFARFL
k141_8502_gene_11	kpn31_CDS_11	7016	8227	+	VOG00119	sp|Q6QGD5|PORTL_BPT5 Portal protein	6.4e-75			403	45220.1	MAIRDWLVTKLNRGQRIIRDLEDVSHRTNVKPFTTGKAYSSIEILNRSANMVIDSAAECSYTVGEQYKTITTYGTIRSKTLETLLNVRPNPYMDSSTFRRLIVSDLLFEGCAYIHWDGSSLYHLPAALMEVKADDKKFVNKFVFNNMIDYRVDEIIFIKDNGQNGGINSQITGQSRVATVINSLTKREKMLEFKEKFLDNGTVIGLILETDEILNKKLRERKQEELQLDYNPSTGQSTVLILDGGMKAKPYSQISSFKDLDFENDIARFNKDVCIALGVPQLLIDGGNNANIRPNIELFYYMTIVPMLNKVCSSLTFFFGFKVTPNTKDVVALTPDKEKEAKFVTALVNNGILTGNEGRIELGYEELADEQMKKIRIPANVAGSATGVSGQEGGAPNKD…
k141_8502_gene_12	kpn31_CDS_12	8224	8943	+	VOG02560	REFSEQ hypothetical protein	1.4e-65	1	Putative Capsid Protein	239	24436.5	MIDYKALKALFPNGLPEAHNVFATVKAHLTYQILRKEYGYAATNSKTWDQFKEAYAEATKPVPVASVSITGAPASLDYTKTVQLAATVLPTNADNKTVTWKTSDATLATVSSTGLVTALSKAGTVKITATAGGKSSEVSIQVKAPVVAVTGVTMSPKTITIEAGKTGKLTGTVAPANATNKSVTYTSADTTKATVAADGTVTVPANLAADSTVVITVKTADGNKTDTAIVTVKVPTAGV
k141_8502_gene_13	kpn31_CDS_13	9140	9736	+	VOG01413	sp|D3WAC4|PRO_BPLP2 Probable capsid maturation protease	6.8e-45	1	Putative Capsid Protein	198	21985.8	MQNINLNAEIKSVKAVGEGDNPPLKIKGYANTITKDRAGDVILSEAWTTSNALKNFMKNPIMLFGHNHSRPIGKILDLVPTESGLMVEGEVSAADLQIYSLIRDEVLKTFSVGFYIKDAEWDDMTETFIIKDLELLEISVVSVPCNQDSTFSLSKSVNHNDYMELRKSFVKSSQVQPVEQPELSNLEKFLVAAGYAKG
k141_8502_gene_14	kpn31_CDS_14	9750	11132	+	VOG25369	sp|Q6QGD8|CAPSD_BPT5 Major capsid protein	5.1e-179	1	Putative Capsid Protein	460	50718.4	MSYDIAQLSKDLGLGDIAEQLKGLTASQKAEEARKFAAEQEAKELKRMEDLVAKATGEDRKNLAEALELVKNLDEKSKQSAEAFVKAMNSQQEEITGLKEEIKSLLAARENGRSFVADGVAKAMFGKQEDFEDEVEKLVLLSYVMQKDVFGTKRGEAHLKAVNGSSSIEVSTEAYETIFSLRILRDIQAKLIIGTMFEELPMSSKLLTMMVEPEAGEASWVDASTYGTPATVGAEDKTKLSEITFKTYKLAAKAYMTDETEEDAIFTLLPIMRRRLIEAHAIAIEKAFLTGTGAAGTPKGLIQFAKDDGKVVATTAKADGSVKVTAKEIHKLRRSLGRHGLDLNKLALVVSMDAYYDLIEDEEFQDVAQVTATTAIKLQGQVGRIYGLPVLVSEFFPAK…
k141_8502_gene_15	kpn31_CDS_15	11191	11703	+	VOG00660	sp|Q6QGD9|HCP_BPT5 Head completion protein	2.1e-40	1	Putative Tail Protein	170	19308.9	MQFMTDSDWRTYGGLKRPDLESNIPMLIKAANALITQLLGIDDTANVVDVLPTKPARKKYFLSSPVPSTITKITINDQEIDKSQYKNYPDGTLLLKFPPPEGYMEVEFTQTGFTSIPDDLVLAACFLVDHWVKKDYRESRTFGGETVTFNTTKSGVPEHIRTIIEVYRRL
k141_8502_gene_16	kpn31_CDS_16	11754	12464	+	phrog_3725	tail completion or Neck1 protein	4.7e-119	1	Putative Tail Protein	236	25639.9	MSGGSHSTKNTVVYTAETMDNHKDGTIGKVSFRFTKPVSEDLLNVRTSSILKAVSSSLNLEGDVGVIDNLLNSITGKKSTIGRKRSTGRVEVNFGDPSDADNGYAGAISGASGRFVSNTNLRALLELVAKEYLVKDMKKAGAPLKFRTGRFANSLKIKDVLLREDAGAKNPDLNITYNYMLKPYSVFNPAVSTYRGLSLRPFPGARNPQKLIGEAIAKAARDLIHSRYRIRVNQGT
k141_8502_gene_17	kpn31_CDS_17	12464	12949	+	phrog_3907	tail terminator	2.6e-78	1	Putative Tail Protein	161	18283.4	MNYRTSIADALVERLKKDMDGSNPTEFFTNMYGNVSRQTYSFEQINEFPYIAVHVGTETGNYLPSAQQWVYLEIPILIYDKEKDDINMQLEKLIADVKTSIDTGGNLQYTIMKPDGSTIDSEATDMQITSVSTDEGILSPFGFAQVNVTVRYMPLRRALDR
k141_8502_gene_18	kpn31_CDS_18	12973	14100	+	VOG01331	sp|Q6QGE2|TUBE_BPT5 Tail tube protein	2.4e-209	1	Putative Tail Protein	375	40560	MSVQLLRNTRIFVSTVTTGFTKANTQEILVQDDVSWSQDSNSTDITLNEAGPKPTRGSQRFNDSLNAAEWSFSTYILPYDDAGKQILPDYLLWHGLSTGAAVNLASATGVFQNATNLVVNFKDNGYHELAMLNIYILTDSSWSVIRNCQVGQAEVNVDIDDIGRVTWSGNGTRLETLSAQPFDPKTIGIDDALYAKIQSSYIKNKLTILKLKNNATGGKTYNIPITGGSFTMNNNVTYLTPNIMSRVDVPIGSFTGSFELTGSLTAYMNDAANGSIQLYKDLVSDLKAVNDFEVAIILGGEYDTARPAAVLVAKHANLNIPSIETDDVLGVSIEFKAIPTQMDAGDEGYLGFSSKYTKTSIAKLISSGDGNPVTP
k141_8502_gene_19	kpn31_CDS_19	14110	14997	+	phrog_3889	base plate tail tube protein	5.9e-136	1	Putative Tail Protein	295	33586.7	MLYSLMRESRVVIEYDGRAYGFDALSDYTAGTSYEEFKANRRTIHRRSNYAYSKITAQSPSSISLTLNFSSNALEGLFFELMGFIEIDGMYQMPLFSNNIEPKMFSVYIINKNTSLRFDNCFATTCDFSLDKSVPVLNVGIESGYFEEVGHPLNSYTLDQGEVLPFSLPQVSSNGRVLPGLMSAGMSFQQQCEWRGDRSLFDINKIYNNRRAIVNELNSSALISMYYAKSLHIDSTHNIKPDMGLPVQIRNKYIVVDFPSTKITKRLDLTDVYKIDYDVIPTEQSDPVRIKLIGE
k141_8502_gene_20	kpn31_CDS_20	15001	15423	+	VOG02671	REFSEQ hypothetical protein	8.8e-42			140	15809	MSINLKDIALDTKQITIAYPGLPHFKLKVNYVSRKLSKKILEAAQENQFVNGIAVKVQNDDKFAEEFVKVAIAGWEGLTVADVEKLMLIEVPEDRLEDKVEFSIDNAMMLVRNSSAFETWMNSTVFHLDTFRGSKSEPTA
k141_8502_gene_21	kpn31_CDS_21	15497	15823	+	VOG02671	REFSEQ hypothetical protein	1.1e-49			108	12195.7	MCESLGEEPNPEVLKRFVEIHDFPEIAQTALTIYNNLSDNYIPGDYPTYLGKDKSALLVFFDIYGVEDPDEKSLILQIINIFDSHAVAASRKRVEAAIKKSKMKSSSR
k141_8502_gene_22	kpn31_CDS_22	15908	20986	+	phrog_3779	tail length tape measure protein	0	1	Putative Tail Protein	1692	178664	MTDRLIRELLVDIKQRGGSKAAKQIRDVEAALDGAAQSSEGLNTSLGKLPGSFTALERSVSRTAKSLEKLSSTTSITALAASIGMLSGKFTSFEVDLAKSVLKINANLNGVTSAANKMASGFDTAATSSVADLNRVNKALQELDAHASSVAKVLQTLKAGAGLESISSSAAKASTDLSHLVSGVEKIGNQLARMAEQAVQAGRSLQGLKADSLGAAGEHLSKAASGISVAVSSMGEEVNKLNKLLLELSVKADLASKSIANIAPGTKLDSLGTEIQKINTSLATAANTSVAEISKIKAALTSLVSSTSTAAASMKTVGTGSGLSKLISEISTATSASTSDISKVTAALKQLNVDATAAGKALQSIKAGANLSSVPTVVGKIGTSMTQLRAQLEGSVTGI…
k141_8502_gene_23	kpn31_CDS_23	21009	21104	+		Hypothetical Protein		1	Putative Tail Protein	31	3568.36	LSSLLFGIYKIILKIFLDMTIILTLRGENKT
k141_8502_gene_24	kpn31_CDS_24	21101	21715	+	VOG08110	sp|Q6QGE8|DIT_BPT5 Distal tail protein	3.7e-102	1	Putative Tail Protein	204	22913.7	MRLPDPFTHPQYNGLGFDKATLIDNDPMIRDELPNGKVNEVKTATQYWGLNISYPVMFPDEYAVLSSAILEYKRTRGYLDVILPHYESYRVRGDANNCRIAAGQKGSTLVITNTNSLSGEPKPGDLFQLTTHPKVYKITSFKNVAGVWTLNLYPDLLLTTNGSERPRFNGILFQTKLMNGDSFSEEITVDGVYDGVNLVLRESL
k141_8502_gene_25	kpn31_CDS_25	21712	24558	+	phrog_31	baseplate hub protein Tal	1.9e-130	1	Putative Tail Protein	948	106889	MRQILPSAKAYLANNDKIRLAYLVSIELPGSTGNNAVYAYMTDYMRDINYGGILFQSGKIKTISSHKQNRTLTVGSLSFSVTGTDANEVIKLVQSGVSFLDRSISIYQAIIDDNGEILPVDPDTNGPLLFFRGKIVGGGIKESNTVSGVGTSVITWNCSNEFYDFERVAGRFTDDASHRGLEIVNGELLPSHGAKRPEYQEDYGFFHANKSVNFLAKYQVKEERYKLESKKKLFGLSKSYSLKKYYETVTKEVDLDFNLAAKFIPVVYGTQKVPGIPVFADTERNNPNVVYVVYAFCEGEIEGFLDFQFGDAPMICTDQTDSTSRTCFGQKRVSGDTMARISTGLPSTSLSTHGQEYKYNDGNGDIRIWTFHGKPDQTVATVLRDIAAANNFFLQGENG…
k141_8502_gene_26	kpn31_CDS_26	24559	34950	+	VOG03069	sp|Q6QGF0|FIBC_BPT5 Probable central straight fiber	0	1	Putative Tail Protein	3463	367285	MISNIAPAKMVLQNIVTGYTIASIQHSIFSDYDVIGRTFWLTTGGVTTRRDFTGVDTFIATINNLIAGATYSAQGAFYDSMVDAELMAAKVGMNLSSTVNFKMKTAPKITKVSSFAESVDVGVGAPMVVVELSGEAEYVTIEMKPEGSSTWTKYYRGPITEQIIFGGVPVGRYNIRVSGVVTMPDGVTVDVSGYDTWPSLFNLTYNFTPPSAPTNLRFKTAHIQDGMERFDVRLEWDWTRGAGANVREFIIQYISNDEFAKTGWTKANKLNVGAAKAGTITSFPYKIRHRFRVLSVAWGPDTQSITNSNEVTYIIDESTTFDNAFINETGVEMTYAGIKGKLWNSNTKQWEQTFLVDAATGAVVLGTLDENGKAPISFDPVNKIVNVDGKVITKDINAA…
k141_8502_gene_27	kpn31_CDS_27	34954	35373	+	phrog_1084	unknown function	1.4e-26	1	Putative Tail Protein	139	14931.7	MSTENRVVDIILDQNVSYGLMLQFMDIDDSAYPATETPVNLTGVTLKSSIKDSLESTGVKLADFVVTVVNATQGQASLGLTAATVTTIVNKASKERDKYNPRLRFAGYYDVIMTRGTGATATSYRVMEGSVYVSDGVTA
k141_8502_gene_28	kpn31_CDS_28	35373	37415	+	phrog_22285	tail fiber protein	7.8e-234	1	Putative Capsid Protein	680	72348.3	MAITTRIIAQQVTALDGANSRVSKYPKFTVQLGYSVSSLAATELLDAATKSAASAAAAKTSETNAKASETASKNSQTAAKTSETNAAASAQLAQNVAGKASLVTPLGVMTGSAEAKIASITIAASQSSSVHVLFALYATGNGANRDDIYNMEIVSLALPGPVTSVTTDNIGSFLSHRVIGPANTNGFMVGLKSTIEGSNVTYDVYLKSRSSFRDPKMAFLSGSISVTPPTGPLVDGTSPAWKTTGFDTDVIYVNRAQVIDDGISLARIKQLAITNGKTDSSILLLSYLNETGILSTNKKSISLRPGGTSDSSIAATEFLPNGNIILPNGDTGNQTISWLGGPRIRVNSNGSFVLSTNNPGNQTSGFITFRPQGDQVTSTELQIRDDGNIKQTAPQSSAG…
k141_8502_gene_29	kpn31_CDS_29	37900	37457	-		Hypothetical Protein		1	Putative Tail Protein	141	15902.9	LHLTRTSEATFATISICQVVYNFNVARIIVRYDHLAQTLKVINWLRLITHIQQIHLDSSSIIRVNHPCCIGNHPTLSRTSRNHDSYPALGNLNRNSGINHQFPGRYGTQVGSTISEVGPIHTGCFRTSNVRFTIGVRFNTH
k141_8502_gene_30	kpn31_CDS_30	38778	37900	-		Hypothetical Protein		1	Putative Tail Protein	282	31745.3	LYFSCGNSHNVFNKLIVDILSCCSNCFPTETWEIYSVTFHKFAFIQSLNEFLSPGERCINNVHATMFPDVVATFFADTFNTTNVIPHIAHNGFDKLIYSIYVMVVEHIFLVIFFTSSKREAGDIRSKQGIPVTVCGDEPDMIVVMTYQLNNESRHVICFYSADSESRELACNKIKRIVVFKELTIRLYFRFGAIGVLSVSVALILRENIGTEDTLPFISNDSVLRIVGVCQRVDGVCKGCCNRLTTIFLEAEAQVRTVNNHKITAGEALFCLSFHCSPGFTH
k141_8502_gene_31	kpn31_CDS_31	39257	38775	-		Hypothetical Protein		1	Putative Tail Protein	155	17561.2	SFNISNITCVPRLKKTDNNFHSTFIYYEMCSTHEVINHRVATIQSDKPLATIFLKDQGWFHVHLLTFTCGLGPPFFLGLSNIDIAIKFLVCVVFDLKTVLAHFTHTWRIHITLQGVGLSKSPTRNTFPVQGGILTQHITDLVLRSFSFLATIYGH
k141_8502_gene_32	kpn31_CDS_32	41092	39257	-		Hypothetical Protein		1	Putative Tail Protein	583	67474.8	LGLQNASFILFNLNLMCIRMRVPVGYDDVQLIFFLKFYEGINSIRVNIAYNFIKEEQIDINLTNCEQHSNCRRDIDTALLTGAVNHRSPVTIIVDDNLLRLVQFEPSKFTTGHDREIVVDHLLEYLDAVLLISYQIFQSGDDIQIRYFFCDGQFSLDLIKLLFGLLNLLTFSFILRVFTYNFVMGSCKFYRGSALTNAGFNSFDAFSSACIYDFILRSIDLIKFLEVFASLFQSVKLRDIILKRPIFLPKFFNFCFQLLTFFIQRIILLLSSSHGLLSGGGVVGSARRTLSFTCRIFEIVVTFLQIIRSSCHDRVTRNTQEFLRFRGGRRIFEWCKSFFGSLYGHVQRATFCNTGFLLLSQCYLDFCFGFFDWLFIENRDWDLLRCAKRGFGKYRLGSS…
k141_8502_gene_33	kpn31_CDS_33	42068	41076	-		Hypothetical Protein		1	Putative Tail Protein	315	36612.2	LITIDILSGSLYASSRRFVFLHVCKISIQLLQHIVKILSIFSDAVIDLFIQFAVLRFELYVAGDFVYNSVIRIGFHWLADFNSFSYELWKISQFNPRKVVLMVSWQDRIDDKSSVSSFRPFSVKRSCKRRSGIEQVNVPDLLAVLVAVEIACKYFGVPMFDESFKVDFWYDVRRDCTSNMREANVNSGLPTSFVKAAVRDDIELWRSVVFDDFPKPVCCVANCCCIVIQARNRFRFHFVVPGVNNTRMLEGSECKQFNFFRRVNIHDVTTNNVKVTPSSSKHFVLFTEKDKPIFLPFLRNVLRPLDVMICEKYFH
k141_8502_gene_34	kpn31_CDS_34	42881	42108	-		Hypothetical Protein		1	Putative Tail Protein	258	29488.6	LIEVRSCFVIDVTGVRGTFITFRFIALLIFLTFQPCLDCFLLLVIGRNRVGNIQFRHFFEAFEFVCFVVQSLTNQSNVGFMQGGLFRTRLIFSHLELHSCDLLYIVLSIETSTRFGDSDIDLARIFQIQLSHDGVDTSQNGCLNFHQLQFVISTIDNNGQVVFLRTQRLSLTIFLLRIFEAHVVNRIGCSTDETLFLTVETQALERSRFTFFVLNPVHITRENAGNDTHNVLTVVELHVVQFVAVRTASSRTPRFSSH
k141_8502_gene_35	kpn31_CDS_35	43238	42885	-		Hypothetical Protein				109	12779.7	LFFLDKCQFLVDCDWVVLDNCSRNPRRNILHIQCILREAIFGIVSKTQKSILSQLSVQLSFIINDCIFVQDKSTRHHMSFGIFNHSSDNLYNQRVTSCYVNFLVIIKQH
k141_8502_gene_36	kpn31_CDS_36	44799	43441	-		Hypothetical Protein				428	50784.1	SNFGVLSKQNFIVCHILLVKVKNFPPIETIYRFSTRRLFESYTSLQIHKDWVLIICHTLDTTCQLFDRFVIYRAHTRSIYTLREDALGSRYTWTIIGHVNLYLLPIIERSYSGDRVGLHTPEFQSIRNSLDQIYTIGHKDFMTCHRVLAQINNLLKVLWLRIHIVSSYRPRHIHISRNLRFRKPVDSRRQSVIYRRTIYFRSKIVLKHNLQPIFTFCTGPDFISCRGLLKLGERGGNTVMHFVNNNGAEFFCQSSSVFVNCLYITNNDRRIDIKFARSNDSWLNPEELAYLLLPHSSDGSVGTYNRFLPKFMGDSKSKDCFTEPRLTINNARIVTVFIYRELIPRSQGKRWLWNIHRNQSTFIHDLCHFLPERFEISGYREPLDFFTYRSVLEHRILRP…
k141_8502_gene_37	kpn31_CDS_37	45383	44796	-		Hypothetical Protein				184	21861.2	SYLNSKSRSFWLLFVRIKNNGTANQRVRNIVGRFTKERIWNVLDITLVLSVEDSSSSNAFRDNVVISCRFPCYYLTCGVDEMLSRIYYLRVLELFLGIELIRIFPLTIKKKPSLRECPRKAWIVQHIPCKSRLDNNVLPLLEEYIISPSIYWAKVKHQEPCERQYLCFPARTYWRTYRDQGGFH
k141_8502_gene_38	kpn31_CDS_38	47856	45286	-		Hypothetical Protein				832	95749.9	LSTKNPANVDNIFADFRQELNIGVLIVIRVVFIVSRNSSVIEVLHTDNTTYFLLKLLVLNASNRRTLFLDFTTGVITRTASFVRVDTNRTAWDTDTTVYLNVTDHLVILINILTNNGNHGVVNQHDNLHFVLQTQRANLIIGIDSAQETIRRCRLNDGVEARTQFFTLYTTIFRVNVVQTTLTTKVAVNEAVSLDLGMRFIDPFLKLRESAKVGFDVLFRITSSTFSIRFTSLHVLFESFVYRCYFSRARTIKNTERNRFCSLAQCRIQFFNFSRFTWQSKYHVCNTVEVRVVFRIVLHVDKHLLHVNVTGQYSGIVNLSSCVPCDNAITDRGNNTTFNNRLITRLLEVQLTRRTQTTGCSHMDMESSTNATVSIDTDHLLDIRREQLGDLTNLQSLSY…
k141_8502_gene_39	kpn31_CDS_39	48808	47924	-		Hypothetical Protein		1	Putative Tail Protein	282	32799.8	SNLDMFGNQDFYVSDELVYFFSIVSRVFALWKQEVTDNWYDSSLITDFGFLSCLVTRFIVIQYNDYVSRTCDLERHEFIRNVIRELVSTKTTGNVMATFIFIQHVEYTFDDGWGIIANREDWRGDLLGSNHIFRRGRAIHITAEEVSPYGIRNRKHYTTFPVLCLLECKVLFESLCFDTTKVLIEYHGFWNFTTTLSSEVTNHSANSQESRRRPVLFFIEVMKDAWYTTTKSAAAVKNPGIGVNTQTRMSILMIRIETADEDVPTRISVFNPFEIKLGYSTH
k141_8502_gene_40	kpn31_CDS_40	50283	48805	-		Hypothetical Protein				464	53323.5	SVSGFSGGISILIRSLFPFWFVFRFIAFKWDNKLCFHLTNVLFKIRGLIHTQVPVDLRHECHTLGVTSFYEVKLDCTVMPLVLFSSIICSHITGVENTSCHTGVTLLVNLVRSYTSYVMLLARRLERRGDNHLLLPVIHICLRIRQTYLVNIVQGDCYFVPILGGLSFNIDGCCTKFRIIHNDHRSVQGSFLHHSLHVMEVTHLVECITYKIVIYFQTAFEHFCTSLRKFVEFNTLGVVAHSLSGNASHNGVTSKDFILWHFDGEIWGDIPVVILGYLNVRTDDFTCTTPSTEQCFFSGNSAKLSIKFIDAERDKIHRVFFSLENTHSIGVEDLTSRCYSFLLHVQSRYSIKFSLIQYGNILQHISFQIQEILCIFRLDMNRVRYVNVWNLSVCNSCLR…
k141_8502_gene_41	kpn31_CDS_41	51126	50368	-		Hypothetical Protein		1	Putative Tail Protein	252	27885.6	LLGGFSVKFSALSNTIVILSRDTTAAQHRLNTTLGFTSCFCDLSNGHIGDIQTFQNVFTCLSIRDFLNRHSFDTAFTQQAQSFTTDLLNGTFELSSDCFNGRATGNGVNESSFLIRAKATYSSGLFSRLNSGSQFQAQDFTLYLFSGISTTNYSSGDFSVGILTWMIVQECNQFIFLTRSPRRFGYVGCFLHFEAFFTQFGTDRTSGNFFTSFSSQFSSNVSNSFLRDNGRVQSVSFSGQGCSDFFVPGFSH
k141_8502_gene_42	kpn31_CDS_42	51878	51129	-		Hypothetical Protein		1	Putative Tail Protein	238	28046.7	LFILQNFNRQDFDAQRLCFFVRRTDLGFIFADVVYSLSHGGFHRVSKTFQIFGSICTIFEVVELTSNTKNNSVGFSRRGNLSFPRPTEFPWINYVLSCRCILPRSVFSSFTFRFHRLEIVVKLGFLSSNFTDKRDTKRSKNRTKVNILSQLSFQLLKFRGDFITYSSDQIFFSQEKEFNFRDFQFSNSLWAKALLHLAEVLDFTALSWTHRLVTAEQLIVNVQFRTTRGAIQWNFNFH
k141_8502_gene_43	kpn31_CDS_43	53103	52078	-		Hypothetical Protein		1	Putative Tail Protein	327	37166.4	LLVNAFYDARDNPTTTNYTNLATDFVKGSDIANVIQGSFDDSVVDDYRGEVSNRSNLTGSPNLPFYPFRSNLAFIVFFDGVRTARELVSPTCCVKLIVAVHTNHHTVRWEPIYSTGDIQTGNKTITLKDVHIPTESSGADFAGFTLDTISRKHQATFLDTGEKLSRIFQVNSTRSEVTHVLNFFGDVYFTSNLHRGLLRDPLRDVQQLHIMSYIVPDTVATSRRNELSINIQENSTSILRRFDALEGYFFAAAWVHFLGEHTEQVRYITFRANFFLRKTTDGIILFIRDDRHAFVVCVLAQLNKFFNVLHYLASSNSIVFPSQKFSH
k141_8502_gene_44	kpn31_CDS_44	53315	53040	-		Hypothetical Protein				90	10795.6	LFGLVVIEQHLSLPFPVKVFAYRLEGGHYPTIRFWTIQFTYQYVLLVPHAHLEAGQYMNYWLTVFFLMPREDKFLALWGTEVRIKCYLSH
k141_8502_gene_45	kpn31_CDS_45	53433	53296	-		Hypothetical Protein				43	4935.86	SSVIFRILCLFNYSRHVCSLLSMSIRLGSFGQLINLGNFMIFH
k141_8502_gene_46	kpn31_CDS_46	53825	53517	-		Hypothetical Protein		1	Putative Tail Protein	95	10865.6	LVVTGLGLLRFTVNFMKNLIAYFSKGTEQRASHFRVREREAFSREPVIFNIPSETKVIASKLRDSHTNLSPFIFKDNVGLIINMSFVILTNVLIH
k141_8502_gene_47	kpn31_CDS_47	54172	53876	-		Hypothetical Protein		1	Putative Tail Protein	99	11362.9	LTTYWSSSIKFLVEAGDALNIRNRNIAEFITRAAKDQDMIFVSWFQAFTDDSLGQIFILLRIELSRTVEVSHPLGTQFGVLHAKLTVFFTDSYDLCFIH
k141_8502_gene_48	kpn31_CDS_48	54589	54185	-		Hypothetical Protein		1	Putative Tail Protein	135	15301.9	LFSDFTDSFGQVRGSFTGQFVNDRFVQEAIFQSSVVKCSAQFSLSIRLRSTATSFRGITTSFSGRLTSFFLDVYASFGQLHTKAIRGNTVLFSDLSYDLHGNARTLIFREEFNFGDVGGSQFSFEFRRPLSWSRH
k141_8502_gene_49	kpn31_CDS_49	54798	54664	-		Hypothetical Protein				44	5035.89	LLSCKANRIFDLVNSYQTIRGQTIHLQQTTIVFGKPAIIFCFVH
k141_8502_gene_50	kpn31_CDS_50	55570	54875	-		Hypothetical Protein		1	Putative Tail Protein	228	26609.3	LLTFASLLFQGCFYSIINQFSYVFFAPLETQRLDINTKCYQMLNRRQIPIHIVNVLLTGFGQVNTICAYRIVQSFFNFADTLISWNPDVFAYFEYLFHFFWNRRWEEWVNLTINTKQSTVSRQNHSDHICGTVETLGDCLKTITGQIRIDNVGQLSPFDFSTTFLFTHFGRNTLVIFPFLDQTLHRGVGCYSEDFASAFLGLAIFPLNRFLKLFVRDAISMKFFADCH
k141_8502_gene_51	kpn31_CDS_51	55887	55603	-		Hypothetical Protein		1	Putative Tail Protein	90	10416.1	LYRFSFAIAIFIERRVESNVHEFRTLVPHVEFHVDAYRKACLSLSLPIIDIGHLCTNRYYPTQLYLFGFPCFRIAFGKLPCLPAGITLAH
k141_8502_gene_52	kpn31_CDS_52	58663	55874	-		Hypothetical Protein		0.999646	Putative Tail Protein	893	102824	SRLLITYSKFVLRFIGQRLLLIRHKLIRYRDTLDRAVSSIPVYDLLRFHFLINTHLGVHTGIFRVGRLSRPNKEILLVFLQGFNKGANRHVRTLLNILPEYILKFVEELRPFVRFLTNPHLRMFLCDTLDRVQVEILDQHLGFVCVRMTGCTPIWGTAQNSRNSLGSILCGAINLTPAFAEDIDSCSLIQQIISCADKVTGLFTTFNIQLLSFPTLIDVILLRTCRESAGGLIDEIEDILSSSVAPDCLEAHVRRLVSGTSNNKYVIEVVKVNTTRYRTTQQTVNLLFNQLIRCIVQNTTNIYIRGRVVNLFNNRTCIVSRQAFLILIRPTVGHQNRFLSHLRRLESNPNTGFIRELIRLSIREHLTMMFIIRDRLVKIYKRSICLNGFCTDIPVRQDN…
k141_8502_gene_53	kpn31_CDS_53	58814	58722	-		Hypothetical Protein				30	3617.22	LKVHLNKFPYRWRGGHFLIARTGRFAQLPH
k141_8502_gene_54	kpn31_CDS_54	59125	59003	-		Hypothetical Protein		1	Putative Tail Protein	40	4486.02	LSIIPFGINFPISQTQPSMQPDCSVCSEVNERNYVSFVTH
k141_8502_gene_55	kpn31_CDS_55	59274	59152	-		Hypothetical Protein				37	4175.75	LYKNRGEIASKIFKYVVGNWVTKRPGDNPPVAPNAFQ
k141_8502_gene_56	kpn31_CDS_56	59657	59262	-		Hypothetical Protein				131	15243.4	LGIPTHNINVRRGILFAFTKNLWGIRPRLICYQEPRRNTCPRFTECCKVRGVEHNVVHQNHEPQVREVIPIKEDLIILGQTTFGQANTHVMLDDEAKLFVPQRGSQQILCYINQFLGDIRPGDTFHFRNTH
k141_8502_gene_57	kpn31_CDS_57	60121	59654	-		Hypothetical Protein		1	Putative Tail Protein	149	17097.4	SFSPFNLETEATQHLDPTVNIFRSIIIFITSDPNTCNTCNPNRDIGLTHKTYIARKHQPHLSQIAPVDFILIFVHRNPPQVHVVIIEVDLHIIAPHTKMVQKRLFYVQRNFSPRNPNPLINNLFIDQHILPPFGIRATAQSRHGGFDSH
k141_8502_gene_58	kpn31_CDS_58	61023	60190	-		Hypothetical Protein		1	Putative Tail Protein	272	30776.2	SSGWYINFLLQPSLNLTYEMFVAKYIGSSIIPNGDPAFFVQTLLQVVNTVVHYPHLSTSTMGWEFPIKVDYLVTSTNNDYQILGCQGIKQVDLPHIPRSGFPEERNCRLNPLILTVINRSVPDIFHDHILTSAIYYLRKVAMSMDHIIMWNASTFQIIHVSGEVNDLTWEAFIPLGNSQVSNVRLYRTFLPPHVVELMGFIQVTARLVISTLRKGFQRGHRIVIVEPLIKRLNVAHFGFVLIPQRGNSTLTKCGDSAICTQSGTTYDNQSTH
k141_8502_gene_59	kpn31_CDS_59	61235	61023	-		Hypothetical Protein		0.996017	Putative Capsid Protein	71	8213.37	LQELHIVSHFFFPQLLSLFGQALRGSGIDFIFPQVVTASQKFYHVFSGNRSVCSRVHHKVDTLFISFMDFH
k141_8502_gene_60	kpn31_CDS_60	63125	61296	-		Hypothetical Protein		1	Putative Tail Protein	591	67215.9	LFQIHVFDPLHYFLLLTRVKGSTTRTTVPTNTTGNDIPRPTLGAYKTMLSGYGFAIPTLLTFINWNVDTYVVGLTSIVNNPFCRDKLTHLRKFYKGYITPIGDGGKVSFIVKLHVRGNFSANIQVVAISQIALIRQPVIFRILFGNFSVEPIAQRLTRSSIKAESKISFLSFSVATVFHVVENLYKFNRRWRHRVGILKHYLNQLVNTDIPQGHCPTLKDRPYKIIGFQSYSKGSMHIENWCLFSTHTLQPLNSPIVGSHRFINVFVQLPELIEAPLRLYGNRQVNGYNSVIAPRSLSGLNSKEGPTTHRELKITCNSRYSFITHVIRVHPLRSAGERQLFDIIVGIAGGFIKPLFNCENKFREYGSMPGTQTSYTNFQHSFLQHTCLPGLPAEPKCHK…
tRNA-Gln	tRNA-Gln	63322	63394
k141_8502_gene_61	kpn31_CDS_61	63393	63250	-		Hypothetical Protein		1	Putative Tail Protein	47	5603.68	LSPPFYIIRVRPRIARIKERICPPYHSRKFQLQSTAKLGILVFIDKH
k141_8502_gene_62	kpn31_CDS_62	63435	64184	+	VOG02948	sp|O07635|YLAK_BACSU Uncharacterized protein YlaK	1.1e-82			249	27995.7	MRKAARRKESRRNGSAKRERHENVIPVDFEARERFQPTAKELKPKNAEQKHYISTIRNFTVTVGIGEAGTGKTFIPSVLAAQELATPGSVYEKFILVRPNEPLGKSLGMLPGDLNEKMAPWLEPIADGFKWALGERSYQGLVERKAIQYLAIEHARGRTFNNSYVIVDEAQNISVEAMKCILTRVGQDCKLVICGDVAQKDIKSDSGLQLIMDIYDQYEHVPFSLVELHDNVRSAESKAFQAIFNDMGI
tRNA-Trp	tRNA-Trp	63476	63552
tRNA-Arg	tRNA-Arg	63600	63676
k141_8502_gene_63	kpn31_CDS_63	64186	64299	+	phrog_6828	conserved family with unknown function	1.3e-21			37	4056.38	MVTELIIGYGEGITSEENWGFVGFGEGITSHDERPDL
k141_8502_gene_64	kpn31_CDS_64	64314	64523	+	phrog_5357	tail length tape measure protein	1.5e-32			69	8174.26	MNNVFTLNNFRTRKTKVHPVSLATVNKYNANYPEDERRHHAAFKIANEFPNQPLGTKELVSRMKKLHFY
tRNA-Ser	tRNA-Ser	64399	64488
tRNA-Leu	tRNA-Leu	64495	64579
k141_8502_gene_65	kpn31_CDS_65	64592	66976	+	phrog_84	ribonucleoside-diphosphate reductase large subunit	1.2e-244	1	Putative Tail Protein	794	89878.5	MAENKVEYFLNPDNLQKELPMTQRIEYVIKRDGTKEPFMAQKLNDWAKYIGIRSDVPWSPVAVAAVKNLPKGDVHSDDLQTMLIKSAESMIERDHRYDRFALELRLAQLRKNLFDSYTPPSLRFFHDHMVELGAWEDMSGWISDDQFEALNEVIDHSRDELFTNAGLKQFMDKYSRRNIYTEEIYETPQFAYMGMAMAMLSQPHWSMLDAIDLYNALSLQKINVPTPPLVGLRSADRGFASCCLVDGTDTLDSIDAAEHVVFKMVAARAGIGYHLESRSIADPVRKGAFPHSGKLPYYRHIDRSVKANTQQSRGGSATVYTAFFDPEIIQVMEAKSNRSPDEKKIDKMDYNLKFNSILLKRFLRKENITLMSFLYAPEVYAAFDSGDLAEFERLYIAAE…
tRNA-Ile	tRNA-Ile	64790	64865
tRNA-Asp	tRNA-Asp	64875	64953
tRNA-Tyr	tRNA-Tyr	64958	65044
tRNA-Met	tRNA-Met	65048	65128
tRNA-Cys	tRNA-Cys	65407	65483
tRNA-Asn	tRNA-Asn	65494	65569
tRNA-Pro	tRNA-Pro	65632	65709
tRNA-Gly	tRNA-Gly	65881	65956
tRNA-Glu	tRNA-Glu	66045	66120
k141_8502_gene_66	kpn31_CDS_66	67073	68359	+	VOG00903	sp|P69924|RIR2_ECOLI Ribonucleoside-diphosphate reductase 1 subunit beta	6.5e-113	1	Putative Tail Protein	428	48764.7	MATVFNREWDHTESKLFLGQDLGIADYVNVRYPRLEELALLQRSQFWVETEISLEADKKQWPNLPQHIKNKTLLNLAWQTQADSIITRAPEDAILKLVSRPELEGMLIQWSYFENIHSRAYSNIIRNVLPNPGDFIATVQANDEAFARLALPVSVIDELAEIADIWLKEREDVEATIQLASENLNDCISKYNALESIDNTDKEKAELSFLANEIAEEQVRIKEISDRLYADLNPLTEQLQQKILEFYYAVYALEAIMFYASFACTFALAENDILTGIAKNLQLIAKDEALHTVMAMEVLRIIQSGEFPPHVVAAAQANAPKILRSILETEINWAHYIFPEGEDIPGLNADLLVEYLYYNARLAFMAINIPWPEDLPVIMEDPIGWMKGWLNTKNQQVAP…
k141_8502_gene_67	kpn31_CDS_67	68359	68922	+	phrog_316	dihydrofolate reductase	2e-23	1	Putative Tail Protein	187	20868.1	MITALYAMRVDGAFGIFNPPTMDAYGELPWGSIPEELEQFYKILDTYQVVILGHNTYTTAPPRLKKALEKKSMVYVVGSKAPVLIKNPPRNVRFITHLGSKIRDFCNEVEVVCIGGKALLETLATMGCLDAIYRSTIYPRAGTVPSLDHIMYLEHPVLTSTPPDAVVTHIASGENERYRFVMEGVYL
k141_8502_gene_68	kpn31_CDS_68	68919	69773	+	VOG00135	sp|P00471|TYSY_BPT4 Thymidylate synthase	1.6e-90			284	32931.1	VIHYINEGKRILEEGVWLENPRTGVRCLTVIGSNFEYDVLGKKFPLITTRKAYALQAIMELIGYLRGYDSAEQFRAIGCNTWNANANENEAWLVNPNRKGTDDMGRVYGVQGRTWLRPDGSHFDQLYKIYENLRRGIDDRGEILTFWNPGEFDQGCLRPCMHTHQFSLLNGNLYLDSFQRSNDFLLGQAFNMVQCYTFLALMAQITGNRAIRANQRIVNMHIYENQYKVLMEHGQFDRKPFPAPRLEINPEIKTLEDVLTWVSKDDFKIVGYKSHDPIAYPFTA
k141_8502_gene_69	kpn31_CDS_69	69780	70013	+	VOG24474	REFSEQ hypothetical protein	6e-55			77	8811.33	MGLFNRRPKITFSEREESQLKFLVQSSGLHIDIILGMVKYKGMDALMRQFAPKPPKENPPAKRDYNSNLLVPPAKLL
k141_8502_gene_70	kpn31_CDS_70	70111	70386	+	phrog_5321	conserved family with unknown function	2.1e-22			91	9801.87	MSFTDAKAMAAKAKRSNDMAVIAARRSIISNIDGSASSGKTEVDSYALNGLPIAARSQIMEDLKDAGYEVKVNHPFDQRDTESITISWGHA
k141_8502_gene_71	kpn31_CDS_71	70386	70868	+	phrog_531	Rnase H	4.9e-59			160	18311.4	MFHVYTDGGCRGNTRGVDNVGAWAMVVYNSSEEQIGTKSAPKRNTTNNEMELQAVLEALLWSNKNPGRPMTIYLDSTYVKNGCESWVWGWERKGWKKADGDTPLNLDQWKWIIDELKKYRLNHNEIPTFVKVKGHSGVEGNEAADNLLNVRMTELEMEDM
k141_8502_gene_72	kpn31_CDS_72	70868	71029	+	VOG24480	REFSEQ hypothetical protein	1.3e-40	1	Putative Tail Protein	53	6264.39	MLENLRRLVSEMKYEVLLMEPGVDRVVMKLRIARMEAQIFEAEWKALRGGDEL
k141_8502_gene_73	kpn31_CDS_73	71029	71379	+		Hypothetical Protein				116	13440	MAPDLRDLFPNVPQYQLDLCAAFLEASKSGNPLRVYHQDRRHGKSWILRWLKENEPLLKKLSERNSVQHQHTTKAGTSTSARKSKRSTSGGNRYEYIIFDELVDENEKTQLLNAKK
k141_8502_gene_74	kpn31_CDS_74	71433	71849	+	phrog_4516	conserved family with unknown function	1.6e-53			138	15300.5	MAKQTSKKAVETKVATFPKTEANRKARLERHLRKHPTDTQAASAVSKPAPRRKKPVTKGSTSTSGYVSKIVGWSTPDKADTKEVLRKTQGRFGSVKPNIFGCEYSRENVRALCYGVGIKFTGKANKPRNQKRKPTKKA
k141_8502_gene_75	kpn31_CDS_75	71849	72853	+	phrog_255	exonuclease	9.7e-58			334	37298.6	MRNFVAKNDFNRAATHKSALDYSRVNSRELMDSCYEELEDWAADWPSMEENWDVSEDMTKPPPEVASKCDNTSRSNFNNEGNNMQNLQDRWISVCDIESLGTPGDCKSTFIAMPSFAFVLMKDLSLDPYIVLGTPNVAQQLALGAKVSAGTIAFWMNEARAGSAPSLSIIEALNAKDGESTVLVCNPTHESPVSKHTFMDLICPFVEAKQVIEGIIDEQGIDTRSLRHYGNGPQFDMSIYETVAAQANVFSPSDPAIVPWKFWDISSARNPRDYFEALGGDWKALVRCAEIYAHDVIERYNLIPEGVYPSKHDPVFDALVEAYCIKTIESKLKI
k141_8502_gene_76	kpn31_CDS_76	72918	73379	+	VOG00980	sp|A7IY64|ISAA_STAXY Probable transglycosylase IsaA	1.6e-32			153	17639.3	MKAAILMISILTSFHAQAKIDAHEIECIAKNAYFEARGEGVKGMTAVAQVTKNRVNYGKFPSTYCKVVYQPGQFSWVGKKKHKLDRKDEEWKQAKEIARLVYYMDLPVDPTKGALYFHSKDTKPYWTKDKDFKRTSKIGNHVFYKLKSQLPNA
k141_8502_gene_77	kpn31_CDS_77	73636	73830	+		Hypothetical Protein				64	7074.91	MVESHFNLFDQNEAWCVACRRGGELSLRNSYSSHTDLPRLQIGDMCIASGAGYCHHSGVSKSLM
k141_8502_gene_78	kpn31_CDS_78	73925	74092	+		Hypothetical Protein				55	6537.65	MVLLANRSLLEYLLPSQGKTWETRGNETAKPRRTRMLIWLPLPDVCPNQKKNFRR
k141_8502_gene_79	kpn31_CDS_79	74055	74249	+		Hypothetical Protein		1	Putative Tail Protein	64	7226.45	MYAQIKRRTLGGSLDSEVFPPRGVVFQAIKTSHRKFGGVILTDRVEYGSPEVPKLVLKYDMMIV
k141_8502_gene_80	kpn31_CDS_80	74407	74523	+		Hypothetical Protein				38	4182.79	MTRVTPSESITTIYSTLTQARSALFGVCPAVETMWGLY
k141_8502_gene_81	kpn31_CDS_81	74561	74656	+		Hypothetical Protein				31	3538.11	VRTNETLNRGIRPLLLAVSLRAFTRVLKDTN
k141_8502_gene_82	kpn31_CDS_82	74667	74993	+	phrog_18988	conserved family with unknown function	5.8e-54			108	12271.2	MNDLSMLTKIRSDIQSMVSRRSELTKAKQIISGGTQQRFTLRAGDLTFDLCGELTRDYTFEMKPCYDMVKLGLIKALDKQIDQCTDAIKTLNVQFAAECDRLKNSIKV
k141_8502_gene_83	kpn31_CDS_83	74996	75172	+		Hypothetical Protein				58	6730.71	MVASVHTPPYERPAPNLTPEQKQLIARRTLEFKESLHKSVGRYSEQVHDLVVKTLKLY
k141_8502_gene_84	kpn31_CDS_84	75401	75694	+	VOG24479	REFSEQ hypothetical protein	8.6e-58	1	Putative Tail Protein	97	10708.7	MAFKIEYLKKDVLTELVIDANMARNEGTKTVFYKDGSVARMINTEDIQDLYVISDEEAGFVKDPESAEDTPTEEPPVADTPTEEPPVEGTPEDEAAV
k141_8502_gene_85	kpn31_CDS_85	75827	76024	+	VOG24473	REFSEQ hypothetical protein	1.5e-47			65	7351.46	MSTKNAIVSYVDDSGIVLESTVTDISPKRLLHRDGDILEILNKRSETMLVIPVNRLLSIKIVWED
k141_8502_gene_86	kpn31_CDS_86	76024	76233	+	VOG24478	REFSEQ hypothetical protein	5.3e-51	1	Putative Tail Protein	69	7734.75	MDAQLQTQYYMLLGMLEDAGPTVRGHYERHKAAFEALLKEVTENEGGKGSDSYAAFIIALQVFLINQLK
k141_8502_gene_87	kpn31_CDS_87	76244	76738	+	VOG24472	REFSEQ hypothetical protein	1.2e-112			164	18848	MLNIKRKGFFYKWLNFSSASFTYRLNDNRVTLCILFWHSVWYFLLQIGVTAIAVLFSLGMGSILSMFLGLTFELGITPWYMLVGLSLAGLSTIVAILLAIAGIGWACAKIGDRIQEWNASKSFERAQKEYNARDEELRFGNIYQKMRIYKKDKLCPLIRVDHGE
k141_8502_gene_88	kpn31_CDS_88	77214	77116	-		Hypothetical Protein		0.995563	Putative Tail Protein	32	3797.26	SLYGFARIAEWLSETPGKRRVYRICEERVSSH
k141_8502_gene_89	kpn31_CDS_89	77459	77695	+	VOG17567	REFSEQ hypothetical protein	1.1e-49			78	9181.48	MNIEIMQLDRKKNEFRKVHTFPSKETLEFHIKCMGLVLPESEIFDLACANGVLYVWEITYHADPDELRKEVEQILTGE
k141_8502_gene_90	kpn31_CDS_90	78079	77960	-		Hypothetical Protein				38	4151.74	LGPPNLSIIGIVGVVRWDYVVHVSYAQYAVPNTVCDVH
k141_8502_gene_91	kpn31_CDS_91	78583	78774	+	VOG07978	REFSEQ hypothetical protein	3e-38	1	Putative Tail Protein	63	7017.11	MKISFTELVLGTGVMLITSWEGDSWCNVTGLRKSEQTPENIAKIKKRMAEAARRPGAPRNGKR
k141_8502_gene_92	kpn31_CDS_92	78782	78940	+	VOG24477	REFSEQ hypothetical protein	1.9e-40	1	Putative Tail Protein	52	6207.89	MIRYQGMLINTNTKEIVFWAPAFHDTYKEAEEDARIAQIHPDEEICVRQQEQ
k141_8502_gene_93	kpn31_CDS_93	79186	79290	+		Hypothetical Protein				34	3985.47	VRLRSGPSNVREAVISDGDDPRFVRIPHPYLYRF
k141_8502_gene_94	kpn31_CDS_94	79326	79454	+		Hypothetical Protein				42	4652.24	MPSRSINGESRDLDGHCPSALMPCRNRYTGLPKGRKQNIHSA
k141_8502_gene_95	kpn31_CDS_95	79569	79787	+		Hypothetical Protein				72	7758.05	LLVAETGRLSTFSPCRSVKGTLSFERNRSPFATVVKLKPSVTNSCKPGLPLSGADNSKIYLLNALIYCIIVT
k141_8502_gene_96	kpn31_CDS_96	79809	80090	+	phrog_4551	conserved family with unknown function	6.4e-34	1	Putative Tail Protein	93	10649.1	MEKITATGIESALVIDWAGWDGDHEWMVFYSCTLQPELWTRLTDEHAMPYGIIDVEIEINKLVGTIMVHRAEGDHKEIFRKSIKLVVSTGDFI
k141_8502_gene_97	kpn31_CDS_97	80111	80488	+	phrog_31732	conserved family with unknown function	2.2e-85	1	Putative Tail Protein	125	14046.7	MYTRPTNGNSAVVRLMIVQDNLSNNIESLDRRIEEYRTEMLSLMREREAKIEEQLEVCEAIDRLVDGTAVFMAEAPAEPTFTPVAPADMQYAILPFHLEEEDGEGPSLEDVVRFLLASGFPNGGR
k141_8502_gene_98	kpn31_CDS_98	80488	80703	+	VOG24471	REFSEQ cilia- and flagella-associated protein 74	1.5e-53			71	8119.89	MDFIVVCGANTDCFELLNDALDKVDEHMQEGRTPTFIDLSQGKTYFYPSSDVEPTVLPIFMHSLSWDEEDD
k141_8502_gene_99	kpn31_CDS_99	80776	80889	+	VOG27513	REFSEQ hypothetical protein	3.8e-08			37	4361.74	MEDEVKLYICSDCGELSECHWECPTCESDDLMEYEPE
k141_8502_gene_100	kpn31_CDS_100	81214	81597	+	phrog_2255	HNH endonuclease	2.3e-30			127	14427.5	MELKTCNKCNVSYPLTTDNFWTNGKQPVSGKQKWKPTCKTCELTHRADRFDAIVAEVFAVLDCAVCGYDKCKAAIDFHHLDPNEKDFVLSDARGSNFSREKLIAELEKCVPLCCRCHREFHAGLIEL
k141_8502_gene_101	kpn31_CDS_101	82085	81942	-		Hypothetical Protein				48	5366.98	LSIMDSGESRSVRGVTRSLPSSTKHQSSVMYCEDPKTGVDFLIQRSRH
k141_8502_gene_102	kpn31_CDS_102	82288	82187	-		Hypothetical Protein		0.998576	Putative Tail Protein	33	3675.15	LVGSPIKLGQTIDERRVKATDFRPFDVVKSSSQ
k141_8502_gene_103	kpn31_CDS_103	82415	82311	-		Hypothetical Protein				33	3564.21	SLKAMGQTTDRLPITSQVVALTGGIFPKVRKIH
k141_8502_gene_104	kpn31_CDS_104	82476	82670	+	VOG24470	REFSEQ hypothetical protein	1.6e-47	0.991705	Putative Capsid Protein	64	7656.8	MNQKILMRYNPRALWFRWEVIVSYPVRVRNGDPENNIIVLETFSNRDAAVKFLNTIDNTLIKVY
k141_8502_gene_105	kpn31_CDS_105	82673	83011	+	phrog_9447	conserved family with unknown function	1.3e-58	1	Putative Tail Protein	112	13029.5	MDIFTTPAINLVGVGLFQATVYRIDDSTDVVTFIVPEFFLEKFFEEFEQFREEHNAYSNMEDLAAMFPTVYGYIFEGNDLLLDKSELVELNWGISFEVGSPFPRYFQGLEIR
k141_8502_gene_106	kpn31_CDS_106	83011	83160	+		Hypothetical Protein				49	5629.13	MGGYSNFIENYINSVDSWNQETLVVVLKERFNISTLEALEAIEAYLDND
k141_8502_gene_107	kpn31_CDS_107	83363	83253	-		Hypothetical Protein				33	3803.18	LAGSRWIGEYWNSNTNRQVTVKCLHTSWTLSGH
k141_8502_gene_108	kpn31_CDS_108	83846	83947	+	VOG02060	REFSEQ hypothetical protein	2.7e-17			33	3736.41	MKAFDAELVFSLLAEMEACVNRVRALRLSMFSS
k141_8502_gene_109	kpn31_CDS_109	84066	84257	+	VOG04031	REFSEQ hypothetical protein	5.2e-37	1	Putative Tail Protein	63	6820.61	MLTVKVMSPNGGEEIHDGSSVGFNPKQKSISIAGLDQHIFLKEDEVAYVMNQNGKTVSVYHGS
k141_8502_gene_110	kpn31_CDS_110	84355	84708	+	phrog_18736	conserved family with unknown function	5.2e-48			117	13473.2	MITYSTNFMEPISVKWYEDNKIPYQSITRINPNTGNKTTIKKFMKQYAGGRLDVNGTGEPFGVELGVPIMESESWNILQEFLWTLTSEEVLTLQQIVQALEDETGFRIVWFKEPACT
k141_8502_gene_111	kpn31_CDS_111	84699	85079	+	VOG24469	REFSEQ hypothetical protein	1.4e-87			126	14628.8	MYIDRNQLFRFLELDLRWPLSVDPGRATGKTFEAINTAYEFAVFKGIQAVYVASGVREMARLEKKYSELQPHVKITTYSMLETYRIGRRFSCIMFDEPSLAIKYGVNAYVVRIARENQCPVIIFGE
k141_8502_gene_112	kpn31_CDS_112	85081	85257	+	VOG24468	REFSEQ hypothetical protein	2.4e-44	1	Putative Capsid Protein	58	6571.27	VEQEFQVFVDASKRVLFIQATDEGHGLQLSFDSLEQINQIVLRAQKSLEKNTEAPPDL
k141_8502_gene_113	kpn31_CDS_113	85370	85567	+	VOG24467	REFSEQ hypothetical protein	2e-49			65	7590.66	MKVTMENTEEFIAICTAYADALPPEGMDDHTMQLVADIYRLAELAKEQHNRLVYVKERLEMMDKE
k141_8502_gene_114	kpn31_CDS_114	85571	85843	+	phrog_34533	conserved family with unknown function	2.8e-60			90	9903.01	MNELNELNELHYAERAIDELDFAGGYYTRHVNAMTAEGLNSKSAIAAELAVRDFVIDSLQKTISNLSENNKAALEALDKLSNHLLALGIK
k141_8502_gene_115	kpn31_CDS_115	85843	86385	+	VOG24466	REFSEQ hypothetical protein	1.1e-114			180	22020.7	MNKQSLRGIRVFRSSLVDSFYIWGKATRRTVEQALDGTFYDWREKERNPVFSRPGLYHDRVSKTAWYEIEVTPGVIRAFYTEWDHEKWVWDNQIAPGDRIMNRAEFDEMKRIFELYDVPRTYRPAIYIASREYWHSKDMQRDFNLHHMRYEKEHGTLRERVAKKKAELREKRLEKKHGES
k141_8502_gene_116	kpn31_CDS_116	86372	86599	+	phrog_21567	conserved family with unknown function	9.2e-37	0.999981	Putative Tail Protein	75	8727.83	MVKASLLRFTPGVGLQYKIVGGHKFQYFTPGKIYFVELHDSRAGYKVRSDANEGIWVSFTQVKRWFTVEGYNDYE
k141_8502_gene_117	kpn31_CDS_117	86635	86865	+		Hypothetical Protein				76	8501.46	MQSNIERNKVKIESITAYALSLTDNTETEIILKEALTELIAVAHGLNNSLGNLQDQFEEACLHCEELQETLDKRGV
k141_8502_gene_118	kpn31_CDS_118	86868	87230	+	VOG24465	REFSEQ 4-hydroxy-3-polyprenylbenzoate decarboxylase	3.7e-84			120	13753.6	MSKVVYFVKCCRDTLELIDHKMQTCKCGASSVDGVAGAYVRFLGDKSNFMRLNEFQLEVEKNRPALEAEAERLKDFDGNIVAYNMVSGKDFWSELAEKLNMPRQAAKALYHGFNYSPRWN
k141_8502_gene_119	kpn31_CDS_119	87199	87465	+	phrog_4760	conserved family with unknown function	8.3e-11			88	10390.7	MASTIRHVGIKFSNSDRTYVYRVPNYWKYSPEIGDVVVIPGNVMFNNPRRAKVVEVHGMYGKPEYKERKNISYVELHDYLPKEERNGR
k141_8502_gene_120	kpn31_CDS_120	87455	87760	+	VOG24464	REFSEQ hypothetical protein	2.1e-67			101	11665.1	MDDKIAQEAIELVRKRLEERNVEVPKIMVIGYGGIGGLPGFADLERMERESRASFLELESYAREMDHEHPIGNNFMPRSSRQEVTHGKTNSWPTPKRRGRK
k141_8502_gene_121	kpn31_CDS_121	87905	88405	+		Hypothetical Protein				166	19266.7	MARCAYTHCPARVLNVAGAVNMDLGYCVVHEFMEQGLPDRICVVTSRNLEAAQSLVERLSGYYRDHERYQQEVFDLTKLYHQKALDMPTPQLDDLKQFSPEAWYSVKDANPVDYTVQVFSHYGTRHWINRKWDTMVDYLNSELEKGAAEYKRKRAEAKVLKNSVAL
k141_8502_gene_122	kpn31_CDS_122	88452	88775	+	phrog_2855	conserved family with unknown function	2.4e-25	1	Putative Tail Protein	107	12424.5	MSKLSIESIIRPLMHGYVQGSCVSETEALNVIEEELVTNGYNLHEGVIEDLFWQTAEDMEIFRCVNCGWWCPAFERAENQIEEICRDCEPDLEDEVDEQDNEGEDYE
k141_8502_gene_123	kpn31_CDS_123	88768	89040	+	phrog_30402	conserved family with unknown function	9.8e-61			90	10098.2	MSKRSIAAIIVFSIMYSGVSLAADRNKVEISDNGRVRVTTNGITKEAGKFRKSETRFGETKIYTNKTYGKPAVTLDRYGRQIEDEDDSDE
k141_8502_gene_124	kpn31_CDS_124	89024	89467	+	VOG11603	REFSEQ hypothetical protein	2.9e-61			147	17270.8	MIAMSNLHPKLQETLDWINEECAFEEAPYSVWARAGAVPSEWCTVFDSRYRITVELSLKEDKVYAKASMTALGLSGFVEMQELCMPNTHLRAQIEQLATIRLMLPEDNINDHFHKVIENEYKLRRQRRKARREVEKTRMMCNMNPHV
k141_8502_gene_125	kpn31_CDS_125	89587	89979	+	VOG24456	REFSEQ 6-phosphofructokinase	5.3e-85			130	14409.9	MFTLFILAVSAWMAVGINHGLDSAKLLSAKAFEFLAKFATRKDIEAIIAKGGAKDASSVLKSFDKILELRNGKHAAELRCMSRKTIGRLCKAIFIVQGALKGPFAKYKPDSIKRAKIFNDYCVEHHPLNR
k141_8502_gene_126	kpn31_CDS_126	90049	90786	+	VOG08095	REFSEQ hypothetical protein	2.5e-96	1	Putative Tail Protein	245	28365.7	MLYNSFINERRTNMRIISKLKDVYDLQGTMYDAERAWYREEVKEVVNVSADFEQIIFYAEILRNRTSSGYGGVNMGTLEVRPVLICGTLRWLYGYHTGLGADAVHIQTFDPVKVKEVLEEQGYYLRMGWDMNTIEKIDAHVRNATATASKFLETFNKPIAMAWDAAKSETDPTVNITVKTDFNFHAEDFPWQEIDPNLYRWHQTLESFIFGVLGQGEPKTESTSDRDRLIAKGFDAKVSFRNMER
k141_8502_gene_127	kpn31_CDS_127	90752	91213	+	phrog_739	Rz-like spanin	7.6e-29	1	Putative Tail Protein	153	16708.7	MLKFLSGIWSGKTGAILFLAIAAGTFGGAYYITNKLTDMSSSLQSLSNRNEQLEKTVGNLQTEIRNRDRNTTTYITNLAKNQEDLDGRINKLDAARAKEGVVAAKPKLATKVAKDKVNEFQERLSCVTGNMDSCSRLQLSHPGVQNGQTQVAQ
k141_8502_gene_128	kpn31_CDS_128	91300	91455	+	VOG00167	sp|P39503|SPAN2_BPT4 Spanin, outer lipoprotein subunit	5.5e-12	1	Putative Tail Protein	51	6130.02	VYVRIPYQDWITMGKCNEQVYTYIANLTALTCTYRVSLNEYRCKPFNKETK
k141_8502_gene_129	kpn31_CDS_129	91452	92213	+	phrog_139	deoxynucleoside monophosphate kinase	3.6e-43	1	Putative Tail Protein	253	28585.2	MKYVLGLVGDAGAGKDTFADMAKVWAWEVLGPEYSISKFSFAAPVYELAAVILGVTPEKLAERRTKEIKQWFWVTQEALERTANVWKRFGIDKYADFPYVWPQFEASTLYPLIAKTTPDFYQGHETPLYPLYTSPRKMLEFVGTELGRALVDENLWLNIVVDRITATKADISIISDVRFDNEAALVRNFPGAQNSSILKVHAPNNIHAIQSTHASARGVAPEFIDDVVTNNFDGLENFRKNVNAFCDERILFI
k141_8502_gene_130	kpn31_CDS_130	92223	92834	+	phrog_1827	ATP-dependent protease	4.7e-73			203	22847.5	MGQINNVEQKGGNKTPNYFASLVATKAEYNIYHYHLDGPIVDVDYYRDLSVTLATMQEGDSLNLYINSPGGYVDTAVQLCNLIMNCQGTVIGHLVGPSASAACSIFLACHGWLVHPYVMLMGHTYRGAHYGKGKNEIQHYADQFNSFFEDMMLDLYYPFFSLEEITEMIEGGKDIWLTSKEINERVDRMAAHREQEARKAAGQ
k141_8502_gene_131	kpn31_CDS_131	92890	92979	+		Hypothetical Protein				29	3303.89	LTFVPKYDPSNNYKFLLQLPPIKGIIING
k141_8502_gene_132	kpn31_CDS_132	92992	93654	+	Phage_holin_T	Phage_holin_T	5.6e-86			220	25002.6	MDKFIQLISLLLQEAKDPASLLKRLLTLLVGLVIYLFIANTSEVMSYLKTFSTSAVLQDVKVQRTLEFPNVAREKAMILFSQTRADAVFVVKYKPEAINDYQTIIAWESNVQLDKSDVSDKAVDKTSMLYRAHLDGLNFAIDARNKQGLSKWSGTGLPPFKSENFEYVYTCPYFNLNNIYAGYVAVAWEKYPLQDEDMGMFNDYMAKICASPQRSLGRSI
k141_8502_gene_133	kpn31_CDS_133	93651	94064	+	phrog_465	endolysin	4.7e-49			137	15313.1	MSFRFGNRSLQQLDTVDPKLKALAIRALELSPHDFTIIQGKRTVEQSAQNIANGTSFLKDPSKSKHVTGKAIDFAPYIKGKIDWNDLEAFWAIVGAFKKAANEMNIAVRFGADWNNSGDYRDEIQRGVYDGGHVELL
k141_8502_gene_134	kpn31_CDS_134	94131	94640	+	phrog_99	HNH endonuclease	1.2e-49			169	19817	MLQRKIYPTLEEANKLFTYKDGKLFWKERGIPAWDKRYAGVEAGSNREHYRVVKIDSEVFYVHKIIYLMHNNGECPDFVDHEDTNTFNNYPDNLRRSTSAGNNQNASRRKDNTSGFKGVSWKANRNCWVVRVQVNGVRKEKSGFKTPEEAHEAGILLREQLHKEFARHE
k141_8502_gene_135	kpn31_CDS_135	94701	95117	+	VOG08094	REFSEQ hypothetical protein	2.6e-67			138	15819.2	MFASLVTIMLLKIFQFGIVFFSATWILIRGAIYFRRTRLARVARWLLHFVFGIFGVFRCPCEKKRGTGFCWLWLGLENCFSLSLALLFGMIVLAITLAFIPLMYAGGVTSILTLISPVLMYSVYPITLFFVRRGKHCD
k141_8502_gene_136	kpn31_CDS_136	95117	95230	+		Hypothetical Protein				37	4423.02	MKNSIDFLLDLAYNIFINSREEIQNVRQILHSNVRAF
k141_8502_gene_137	kpn31_CDS_137	95190	95594	+	phrog_4328	conserved family with unknown function	3.8e-64			134	15046.4	MSDRFYTQMCEHFKVSPYELNIALRDRESPEFKKIAKKSEGVMSNGKKMTRIDLNNALTELLGVNIEGQKLSMPTLTTILAKVKAGDVKKVAVPEGRLKKPYQEAIIEAFGEKLDLDNATVKTMKTLLESINNV
k141_8502_gene_138	kpn31_CDS_138	95587	95871	+	phrog_22	thioredoxin domain	1e-08	1	Putative Tail Protein	94	10523	MSKKIVFLKGSSCVPCKQFEPVFDKLTAEFNLPVEKRTDDVDSLRKFGLRTVPAVVLVEVENGREEAHHILSGATLRSAVVSKAIQDFIDYVEE
k141_8502_gene_139	kpn31_CDS_139	95973	96377	+	VOG14139	REFSEQ hypothetical protein	2e-68	1	Putative Tail Protein	134	15157.4	MTKQAYLILNNGFAVGTTFVDLGYTKEEWQALNPEVKTQLVNEAAWEYAEAYVEMVDGELVVIVSLGAVGCDAHIHTDFQSEEEWDELDLTHQNALINEAFWEVVDCYVAFCKDDDEANTCTNYGYEHDDVECA
k141_8502_gene_140	kpn31_CDS_140	96377	96739	+	VOG04195	REFSEQ hypothetical protein	2.2e-32			120	14349.2	MQKFSRDWSSDMARKNRAAAYYNKKIQLDKLIKGITYNVERGFSGIKVDARSLDYSCILWAKQNGYAFKRIGNEILIAWEPEGLVQYVIYDPYRGEYVRDHRQQPTDFSLPKRYYLETRY
k141_8502_gene_141	kpn31_CDS_141	96739	97569	+	phrog_246	NinI-like serine-threonine phosphatase	1.2e-79	1	Putative Tail Protein	276	31518.4	MNVHETVTVPDNVNIFFIGDIHGEYDMMMDALKLAGYEEGRDYVFCVGDLIDRGPKNLQVLAKFLYNPKFRSVRGNHDEFMIQDDYANWMCNGGAWTIRENFDTDTLKGIAEDMDSKMPYMMTVEHRGKRYGVVHAGIPLRYQAQGMAVTVPVWDDIVHEHESAPVLHRLGVLLWDRDVIQEVGFDLYRSGEKHPYFERYASFNMECAVNVPEIVGVDYVFHGHTGVPFPIRWKNRVYLDTGGTFNGRMTVASPVLGQLYTFTTDRDDPCGSADII
k141_8502_gene_142	kpn31_CDS_142	97580	97801	+	phrog_2183	unknown function	1.1e-26			73	8295.32	MKLFKDLEEGEVFVVAGGFELQKCVAMLDNGNSVFTDDANISVTIAPDTETWKPKEFWEIHKDRPMDDLLFTA
k141_8502_gene_143	kpn31_CDS_143	97810	98172	+	phrog_7810	conserved family with unknown function	2.5e-39			120	14045.8	MKLEARYSVIKHTDAQKYLDSASIQRLNNILSHISKSREADGKVGFPNYIVLEEDWPEYPMAKEALEGRIVLEEFNRRAEKKRGAKAAEEHYKQHRSSEQLCGISPFCEGWNEYMRKLEK
k141_8502_gene_144	kpn31_CDS_144	98175	98294	+	phrog_33742	conserved family with unknown function	7.5e-28			39	4032.94	MYTGMGNDMAKMFIGLLIVAALVGAAIVGGIWALVAFVF
k141_8502_gene_145	kpn31_CDS_145	98358	98786	+	phrog_4979	conserved family with unknown function	3.2e-57	1	Putative Tail Protein	142	16643.3	MKNAMIELNANMESLRHAVSAARAAFSTLMRDDSIPLSARVKAFEECADELLHMGDYLSDSPFNEERRDYQHAYCNRGEIVYLTDVLESVLEYANSFMRTPDEWEDASNDYVLDEIQKNWPEIKKLVEEHIHSEVYAYRIDW
k141_8502_gene_146	kpn31_CDS_146	98867	99172	+	phrog_3880	conserved family with unknown function	8e-37			101	11342.8	MAKNTISYTTGKTADEQANTLTKDEMVAVLVILLDMDGFEGQLAKLSLPALRALYEGTNKNAAAYNLAKNEARWAKEHQQVAERRADSFERDLKREKAKKK
k141_8502_gene_147	kpn31_CDS_147	99172	99453	+	VOG04074	REFSEQ hypothetical protein	1e-37			93	10452.2	MVLEILSGLLIAALVTGTGLAVWVSILRENNRRMRLTNNGLHEKLMDQVQDADEFSAAAERLLVRLAKIEEIISQDSTMSKTTKMRLITEIKK
k141_8502_gene_148	kpn31_CDS_148	99450	99698	+	VOG04160	REFSEQ hypothetical protein	1e-31			82	9056.72	MISPIIAALYLVIVGYLSGKYHGFGLKGTIKAAMLVPLYPLAILLTGYYSCVLRIFGRGKVNYDNCTALLDDIENTIKKEEK
k141_8502_gene_149	kpn31_CDS_149	99695	100036	+	phrog_4731	conserved family with unknown function	1.7e-37			113	12918.6	MNLNSKERQVLVDALRQVVDHDLLCDEDIVESIALIGKIEAAEKDSWRPLSELPPLGLAIVVQRADGAPFNTVMVRRDLAKSYSPDIITLHTKITDEPFEFNTRHYYWRLTNA
k141_8502_gene_150	kpn31_CDS_150	100029	100256	+	VOG24443	REFSEQ hypothetical protein	9.4e-56	1	Putative Tail Protein	75	8938.4	MLNQLRIYNFLDCNFQVWRELPSRFLGWALFLSMVVSVFHNVPATFYMEAIQPVTVFIYEMYLVAINGWKDGRIN
k141_8502_gene_151	kpn31_CDS_151	100240	100707	+	phrog_4215	conserved family with unknown function	8.5e-62			155	18135.3	MAASTEVLNQYFNREHQEFSDLFIQMFVNANNALDYRFFNEFHETTFSHQDINSALKELIGSKVIPFRQTANAETLELSVVWGLFKKAYEFGKYQNARHWIYEVYLNTEVILPRQMMLGWIAKQRPERNAKSFAPINDGNLYHASEKFDAPKSVA
k141_8502_gene_152	kpn31_CDS_152	100625	101056	+	VOG24455	REFSEQ hypothetical protein	1e-88	1	Putative Capsid Protein	143	16230.4	MQNHSHQLTTGTYTMQVKNLMLQNPWLDRLAQVEKMLLVEGLTEEDICLNSFYNCKTHVMQALDEERVELSKFMVNIATAQVHWQTQGLSADDILKHTLNAIAEYGKARGEALLASKKEFDKSESMLKMAIDIHVEGIDGTIH
k141_8502_gene_153	kpn31_CDS_153	101068	101355	+	phrog_8901	conserved family with unknown function	1.9e-35	1	Putative Tail Protein	95	10611.6	MAKKLVVVNFLEEDSGDCEYGCWNTGYGVEVMVDGKCVHRQEAWASCTNNSSVDFDVLAHVLQGIKTKEGYPVNADHIDFGDPSDYPEEFLDLFT
k141_8502_gene_154	kpn31_CDS_154	101405	101593	+	VOG17479	REFSEQ hypothetical protein	7.5e-39			62	7305.19	MKSIDNYLRGENPVDQAAVTVEKVRKECFILTQRGGGNQPNRVYLNWTQSKDLYERLKKEFE
k141_8502_gene_155	kpn31_CDS_155	101593	102069	+	phrog_4605	conserved family with unknown function	2.4e-74			158	18763.1	VEELRQKINQELVWEAKSFPINQFLKRDGSINHNKIKQLRPDFRQDAKNLIFINRALDAHGVFFGYEKLVFHSLNQLVEIWCPDHQDYFMQTARSHLEGNGCQKCRHRMVTRVTDYGSYTVPAYYHKFSIDGDSIIWYNNSSKLIKPLEVKDEIRFPE
k141_8502_gene_156	kpn31_CDS_156	102047	102448	+	VOG24463	REFSEQ hypothetical protein	1.8e-91	1	Putative Capsid Protein	133	15035.7	MKYDSLNNPSTNYLTDQSVSEIKFHPNYSPDSSKPSVAAISFRFRNLRFTFVGEEAKMISIIDKVKAVSELSGSDTVKFEALTSLLLTSGATVGKFELIQPHVSALTNTRNFWDQSNIESIQKWDRATEFYNK
k141_8502_gene_157	kpn31_CDS_157	102461	102970	+	VOG24449	REFSEQ hypothetical protein	3.6e-120			169	19604.3	MLFCTVDFEEANETYIVYGMSENKVRILWNQFQLEVPDDISKTPKDFFHLIDIKAVKARKKLTPYVFPGAVFVHELTAYTNVVLKKSRQHPGYLTMLTYKVGAIHDGELVVRVDARLQQEVEEMIRQCQNKAELKQRARLFDMAAPSEAVAAYHGFYKEIAESDEDFFM
k141_8502_gene_158	kpn31_CDS_158	102983	103303	+		Hypothetical Protein		1	Putative Tail Protein	106	12513.9	MNEKYEVWTPVGENCSYLLRTLCTREDGKPFAEYLSECHAKAQQDNPLFKIRGEDILKVNGVPYTPVDSFAALQVFNEHREREHRRMMDRLTGREPFSHPRWNEVS
k141_8502_gene_159	kpn31_CDS_159	103352	103789	+		Hypothetical Protein				145	16442.5	MFDEIKKVMHLNEMLTSATRVCVFSYYNIENEDIYAEVHLITTNGDGHSREIIDVTYTGTLTPADWAAEGESLEENYLLYALVSTVRRLAKVKGTNKRMFKASLVQDFQDEALRLLEGMVGQFTREEAINLLYGKTLKAPAGRDL
k141_8502_gene_160	kpn31_CDS_160	103786	104523	+	phrog_8993	conserved family with unknown function	6e-95			245	28087	MNLEKLKTIFTLAKESKGKNFSELTFEEKSAVLIAGELRPAEMKNGKPVYSKDAKKTTLAPGYVDLNKVHKMYPVTEKKFMVNSFHVIMDEPYPHDKVKTVTWQQAVEDFPSYHIPNGKCQDYIDFPHLQRDAQKVEDWKDYQASVLDIAVQITKTTVKLSRKLNLTKEDLALIALVKERYSKVKKIGNALMLGDAVEYLYDHDESGELPKGSFDIKELDHLETSPEALYIAMLSQGRFIRKDQL
k141_8502_gene_161	kpn31_CDS_161	104739	104644	-		Hypothetical Protein		1	Putative Tail Protein	31	3611.05	LCSAQIIKANFSSAEVRSEYKEWPAVRYNLH
k141_8502_gene_162	kpn31_CDS_162	104874	104782	-		Hypothetical Protein				27	3253.81	LKKTHRKQRKHGNELTITHVKVILTHH
k141_8502_gene_163	kpn31_CDS_163	105043	104954	-		Hypothetical Protein		1	Putative Capsid Protein	30	3579.12	LFSKPLFRKAFSRIAHNSTPFHIFHEVLTH
k141_8502_gene_164	kpn31_CDS_164	105306	105190	-		Hypothetical Protein				38	4231.75	LSISTFPAVVGFAHNKTIVGNAHYSTQKQDRICTFKNH
k141_8502_gene_165	kpn31_CDS_165	105434	105303	-		Hypothetical Protein				43	5213.1	SWSVLHILKQLSDMHIITDERLWIKIFDSANIKYLLKFQAFLH
k141_8502_gene_166	kpn31_CDS_166	105671	105528	-		Hypothetical Protein				48	5219.02	LSAPCPHHPQIAPINPVYPAPKNTHRICTYSPKLAPTAALQQTARLPH
k141_8502_gene_167	kpn31_CDS_167	105968	105744	-		Hypothetical Protein				68	7744.68	SSDLHIPQPHVKFCLTHCRIRTAQEGPGVGNANTNDNDSHLRSMRMIIILVAECEEFVFQKGSEKHYH
k141_8502_gene_168	kpn31_CDS_168	106008	106169	+		Hypothetical Protein				53	5950.81	LTLEKVADELSTDLLTGYPTVYLYSISRQHFLLMSILSALERAVSDLNFVGVF
k141_8502_gene_169	kpn31_CDS_169	106316	106206	-		Hypothetical Protein				34	3891.29	LHIAVETLRPKVIYNNYQGNDCATNYHAQKHAAH
k141_8502_gene_170	kpn31_CDS_170	106477	106316	-		Hypothetical Protein		1	Putative Tail Protein	53	5701.34	LLATLQKDGHNNNHDDTKTPLTAATFLLTITNNIQLVNVMATALRATTAQSSH
k141_8502_gene_171	kpn31_CDS_171	106669	106505	-		Hypothetical Protein				51	5592.58	SRAPQKAIKPKTIIEPTKPSANIEKAIFRSPLFGVIIITLLEATTIFSGRQ
k141_8502_gene_172	kpn31_CDS_172	106786	107751	+	phrog_4263	conserved family with unknown function	1.5e-125	1	Putative Capsid Protein	321	34795.2	MLQKFTPVANLPMVRGGARNLLDGSKCASIGHILGVYRSNMESRSGYAFEHCRDYALANPGAAIVIYHDDQYLVDSQPIDLIVSTTTDSYLYKASEGKQASRRFCYHESELLAFTDARAWVKNLCDHLELPPARISSEMMIFVLDKDGSILLPCDPYDIDIEEGARTGNYRYDGELEEVAPAVTENVVNPNNFETGALQMNTIKSTATAIVAANKNAAVNAAKLEAGSIVLKKVSSIAASKAPFMVRGYVDTAVGRVVIANLLNFAVSQYAPNNRKAVIAADAAMQAAMLELVQSFNVGEMIDEVLKGVNLSSLIESDVAE
k141_8502_gene_173	kpn31_CDS_173	107817	108311	+	VOG24487	REFSEQ hypothetical protein	2.1e-115	1	Putative Tail Protein	164	18540.7	MERLTATFEGEKMTIANVWQRLRQNGDRGNFAIFIEPKNLDNLARQIDRRDCYPDTDDMLGIPLRIIGVYGYGFDICIGDSSFEIDCESGATEIEVFLINLGSLTFLDTPPAEPEPEKLEVKTSVIVSSLTMDELADIVSTYDEIHADAIKELNNRLDTFRDKL
k141_8502_gene_174	kpn31_CDS_174	108365	108892	+	VOG11601	REFSEQ hypothetical protein	1.1e-60			175	19369.6	MFHMKSCVPGINCTVEAEEGLYLEGGRIESQEVAAVLKCDTNVCGTSWTDLHFLGRGIDVDSLSWEKACEHAESMLGEDDWDDEDGDEKYCNAGVEGSFFMYWPGHSCNLVNGGSPLHSVLERAIYLGYIQIVDGKAVINLRELKTFIYIPDAETILHIEEGLKSGWKVGGVVYL
k141_8502_gene_175	kpn31_CDS_175	108889	109236	+	VOG24462	REFSEQ hypothetical protein	3.4e-44	1	Putative Tail Protein	115	13199.1	MIYIYVNKYFLAHYKTMETVIQYVSRQNARHIDEVATLKIGLRGDPINISWPLLILICRDLVEGKPVSVSALGESYPLSDDLDLYDLLTKYKTERLFYRGGSVCSSGETIETVFR
k141_8502_gene_176	kpn31_CDS_176	109373	109248	-		Hypothetical Protein		1	Putative Tail Protein	40	4762.78	LMISLLIMSGLFCFSAPLQWPFNMASKFKALRIRYRAFRH
k141_8502_gene_177	kpn31_CDS_177	109599	109465	-		Hypothetical Protein				42	4589.37	SACQIILCCGLAKTGVQHKINASIISRFHKNNHLSSGLIKFH
k141_8502_gene_178	kpn31_CDS_178	109792	109703	-		Hypothetical Protein		1	Putative Tail Protein	28	3323.07	LLTSCKIDFVNPFRKIVKIFVDFLILCH
k141_8502_gene_179	kpn31_CDS_179	109793	109894	+		Hypothetical Protein				33	3875.74	VRALPIYRGPVFSLRFFTILRLRLNAIVLLFIS
k141_8502_gene_180	kpn31_CDS_180	109902	109991	+		Hypothetical Protein				29	3243.77	MTNYTAGSLPPRSLKIWDSIKSVIGFFTL
k141_8502_gene_181	kpn31_CDS_181	110005	110163	+	VOG24486	REFSEQ hypothetical protein	3.3e-14			52	6273.14	MIKINRNVAAAMTAKEVEEFIKQYLEVYDTEVYFQHKDGNIFMEKKRNHTLH
k141_8502_gene_182	kpn31_CDS_182	110179	110367	+	VOG03663	REFSEQ hypothetical protein	1.4e-29			62	7247.51	MKRFVISSKPAAGLNKMASAELVKMQRDMKRRFRSYQRGGQQGLPMIWDNMIRYLKSLQNNA
k141_8502_gene_183	kpn31_CDS_183	110534	110794	+	phrog_3747	conserved family with unknown function	1e-37			86	9477.84	MQNVKTPMIGDSVFIPFVTGDVSKPGENEKIGYIKGAAMIPFDKINAVYAETEKAKNSDLKLYSVRVDSGDVVKVIRKDDKWLAVS
k141_8502_gene_184	kpn31_CDS_184	110907	110791	-		Hypothetical Protein		0.976509	Putative Capsid Protein	34	3739.39	LTIYIANIMLTAIVSHESIANRRNSVIIKGSVIQ
k141_8502_gene_185	kpn31_CDS_185	111029	111433	+	VOG08080	sp|P19348|A2_BPBF2 Protein A2-A3	2.3e-56			134	14371.2	MTATKTEKFAWNETNAATAISMYEGIIASDGLEVANSQGLIDIAKAVGAESHVKVRSKLVSAKVYQKSDKPRKVGGGSSLRKAHYVRVLTQHAIADGLIEDADGLASLEQMKLDQLDVIARMVGVQDEVKESAE
k141_8502_gene_186	kpn31_CDS_186	111502	111771	+	VOG24482	REFSEQ hypothetical protein	4.8e-59			89	10098.6	MALIKGSVIKLTGTVVDELIQTGYQDNKVMTPPSVKVPEYIVLWVNPDADTYGMAINREVFKPEMLELSSREIYLLNYAFSVEEKETVK
k141_8502_gene_187	kpn31_CDS_187	111768	111995	+	phrog_4820	membrane protein	8.2e-29			75	8640.23	MIFFPTESLILIAGFFAAACLYGYYNFMEIGSEQMDLFRRDFWFKKANICRRWSIIFIILAVAFGISASIIPAIV
k141_8502_gene_188	kpn31_CDS_188	112079	113443	+	phrog_1745	DNA transfer protein	1.5e-169			455	50866.5	MIIAIEKQKAILTAANNLNFWGKRLRAKKLEICDELSKEHYGTAKHSSEICDWLDSNKPVKPAAEKRAQRVAVEDSRPVAAGQLNSSVESWKVIPGRRFLLTSIQNNTFPHANFWKTLQEASKYLGATLLVSKYAYNKKGFQNGQGNDELKYDDAFSDFICNENVFLGSRETGFAFMAEINILPTADFPLSGFGETATAYGLKGLAIGHAKITAESVPAMKGDIVRRMYSTGTATLKNYIQQKAGQKAEALHNYGALLVEIDDNGNFFARQIETMDESGMFYDLNHKFTVNGGEEVTGHVAALQYGDIHAEKLDHAVSAASWEYNPSETALVDILRPRYQIVHDVHDFTSRNHHNRASGVFLAKQYAAGRDKVIDDLIDTGRVLEAMEREFSQTVIVES…
