# Supplementary material for: Isolation and Molecular Characterization of a Novel Lytic Bacteriophage That Inactivates MDR Klebsiella pneumoniae Strains
Source: Pharmaceutics. 2022 Jul 6;14(7):1421. doi: 10.3390/pharmaceutics14071421 (PMC9324672; doi:10.3390/pharmaceutics14071421)
Supplement: Supplementary file 1 [file pharmaceutics-14-01421-s001.zip › pharmaceutics-1781589-supplementary/Table S4_Core protein clusters.xlsx]

## Sheet: Table S4
Table S4: Core protein clusters from the 12 phages closest to Kpn31 by the network analysis.
PC	Consensus Functional Description	DeepCapTail Predicted Functional Description
PC_000	DNA transfer protein
PC_001	sp|Q6QGF0|FIBC_BPT5 Probable central straight fiber	Putative Tail Protein
PC_004	REFSEQ hypothetical protein	Putative Tail Protein
PC_005	sp|Q38167|DMP_BPT5 5'-deoxynucleotidase
PC_006	tail length tape measure protein	Putative Tail Protein
PC_007	baseplate hub protein Tal	Putative Tail Protein
PC_008	conserved family with unknown function
PC_009	sp|P19348|A2_BPBF2 Protein A2-A3
PC_012	receptor binding tail protein	Putative Tail Protein
PC_013	terminase large subunit
PC_014	tail completion or Neck1 protein	Putative Tail Protein
PC_015	base plate tail tube protein	Putative Tail Protein
PC_016	ribonucleoside-diphosphate reductase large subunit	Putative Tail Protein
PC_017	sp|P69924|RIR2_ECOLI Ribonucleoside-diphosphate reductase 1 subunit beta	Putative Tail Protein
PC_018	conserved family with unknown function	Putative Tail Protein
PC_019	REFSEQ hypothetical protein	Putative Tail Protein
PC_020	NinI-like serine-threonine phosphatase	Putative Tail Protein
PC_025	terminase small subunit	Putative Capsid Protein
PC_026	sp|Q6QGD4|ENDON_BPT5 Nicking endonuclease
PC_027	sp|Q6QGD5|PORTL_BPT5 Portal protein
PC_028	sp|D3WAC4|PRO_BPLP2 Probable capsid maturation protease	Putative Capsid Protein
PC_029	sp|Q6QGD8|CAPSD_BPT5 Major capsid protein	Putative Capsid Protein
PC_030	sp|Q6QGD9|HCP_BPT5 Head completion protein	Putative Tail Protein
PC_031	tail terminator	Putative Tail Protein
PC_032	sp|Q6QGE2|TUBE_BPT5 Tail tube protein	Putative Tail Protein
PC_033	REFSEQ hypothetical protein
PC_034	REFSEQ hypothetical protein
PC_035	sp|Q6QGE8|DIT_BPT5 Distal tail protein	Putative Tail Protein
PC_036	unknown function	Putative Tail Protein
PC_037	sp|O07635|YLAK_BACSU Uncharacterized protein YlaK
PC_038	tail length tape measure protein
PC_039	dihydrofolate reductase	Putative Tail Protein
PC_040	sp|P00471|TYSY_BPT4 Thymidylate synthase
PC_041	conserved family with unknown function
PC_042	Rnase H
PC_043	conserved family with unknown function
PC_044	exonuclease
PC_045	sp|A7IY64|ISAA_STAXY Probable transglycosylase IsaA
PC_046	REFSEQ hypothetical protein	Putative Tail Protein
PC_047	REFSEQ hypothetical protein
PC_048	REFSEQ hypothetical protein
PC_049	REFSEQ hypothetical protein	Putative Capsid Protein
PC_050	REFSEQ hypothetical protein
PC_051	conserved family with unknown function
PC_052	REFSEQ hypothetical protein
PC_053	conserved family with unknown function	Putative Tail Protein
PC_054	REFSEQ 4-hydroxy-3-polyprenylbenzoate decarboxylase
PC_055	conserved family with unknown function
PC_056	Hypothetical Protein
PC_057	conserved family with unknown function
PC_058	REFSEQ hypothetical protein
PC_059	deoxynucleoside monophosphate kinase	Putative Tail Protein
PC_060	ATP-dependent protease
PC_061	Phage_holin_T
PC_062	endolysin
PC_064	REFSEQ hypothetical protein
PC_065	conserved family with unknown function
PC_066	thioredoxin domain	Putative Tail Protein
PC_067	REFSEQ hypothetical protein	Putative Tail Protein
PC_068	conserved family with unknown function
PC_069	conserved family with unknown function	Putative Tail Protein
PC_070	conserved family with unknown function
PC_071	conserved family with unknown function
PC_072	conserved family with unknown function
PC_073	conserved family with unknown function
